# Supplementary material for: Norepinephrine inhibits CD8+ T-cell infiltration and function, inducing anti-PD-1 mAb resistance in lung adenocarcinoma
Source: Br J Cancer. 2023 Jan 16;128(7):1223–35. doi: 10.1038/s41416-022-02132-7 (PMC10050078; doi:10.1038/s41416-022-02132-7)
Supplement: Supplementary file 5 — Supplementary Table 1 [file 41416_2022_2132_MOESM5_ESM.xlsx]

## Sheet: PCR ARRAY
Target Name	PD1-mAb+NE+Vehicle (log(fold chang,2))	PD1-mAb+Vehicle (log(1,2))
CCL4	0.346064	0
FPR1	0.438324	0
CCR2	0.360924	0
CCR8	3.52106	0
CXCL6	2.93874	0
IL13RA2	0.180162	0
IL4	-2.28515	0
CCL25	0.688569	0
CXCR1	1.73476	0
CXCL1	-0.182473	0
CCR3	0.37725	0
CCL2	0.6685	0
IL10RA	0.297756	0
CCL5	-0.689442	0
C5AR1	0.226184	0
CCL8	5.15268	0
CCL24	0.553957	0
CXCL13	0.463737	0
IL7R	2.9553	0
CXCR4	0.384838	0
CCR1	0.110484	0
GPR17	-0.164097	0
CXCL5	0.182038	0
CXCL11	0.114372	0
ACKR4	1.2505	0
CXCL14	-2.56794	0
CCR9	-1.2473	0
CCRL2	2.43489	0
CCR6	-2.81605	0
CXCR3	-7.72072	0
CXCL2	-5.46581	0
IL8	1.26891	0
CCR10	0.237619	0
CCL3	0.18737	0
CCR4	3.16388	0
C5	-0.0136492	0
CKLF	0.49377	0
CCL14	-1.46194	0
CCL28	2.16634	0
CXCL3	-5.14894	0
IL16	1.10074	0
CCL21	-0.00635358	0
ACKR2	1.26857	0
ACKR3	3.42048	0
CCR7	-0.399079	0
CXCR6	-1.06063	0
CX3CL1	0.194359	0
CCL22	1.0018	0
IL10RB	0.170673	0
IL4R	-4.86947	0
IL12RB1	3.14388	0
ACTB	2.17458	0
IL1B	0.28632	0
CD40	-1.29799	0
CXCL9	-9.28449	0
CMTM3	2.29043	0
IL13RA1	4.50266	0
IL9R	0.123743	0
CXCR5	-1.02063	0
CMTM1	0.211145	0
CMTM4	-1.68847	0
CXCL16	-1.35331	0
IL6ST	-0.443949	0
IL6R	1.45901	0
IL11RB	3.61492	0
IL11RA	0.160002	0
CCL20	2.11267	0
DARC	3.06839	0
CCL26	1.45125	0
IL15RA	3.17535	0
CCL13	-0.144833	0
CCL15	-2.07194	0
IL5RA	-2.76665	0
IL12RB2	2.72441	0
CXCR2	-2.30167	0
CCL23	0.609857	0
CMTM2	1.15029	0
CCL19	-0.00948163	0
CCL17	1.22012	0
CCL1	-1.14362	0
IL15RB	2.70153	0
CX3CR1	-0.547997	0
CCL27	-0.0921976	0
CCL16	1.88037	0
CCL11	-0.595993	0
CCR5	-0.273842	0
CCL18	0.407579	0
CCL7	3.70768	0
CXCL10	1.11433	0
CMKLR1	0.226627	0
CXCL12	0.182425	0
