# Supplementary material for: Norepinephrine inhibits CD8+ T-cell infiltration and function, inducing anti-PD-1 mAb resistance in lung adenocarcinoma
Source: Br J Cancer. 2023 Jan 16;128(7):1223–35. doi: 10.1038/s41416-022-02132-7 (PMC10050078; doi:10.1038/s41416-022-02132-7)
Supplement: Supplementary file 6 — Supplementary Table 2 [file 41416_2022_2132_MOESM6_ESM.xlsx]

## Sheet: negative
Name	Formula	Molecular Weight	RT [min]	Area (Max.)	NE + PD-1 mAb + Vehicle_1	NE + PD-1 mAb + Vehicle_2	NE + PD-1 mAb + Vehicle_3	NE + PD-1 mAb + Vehicle_4	NE + PD-1 mAb + Vehicle_5	QC_1	QC_2	PD-1 mAb + Vehicle_1	PD-1 mAb + Vehicle_2	PD-1 mAb + Vehicle_3	PD-1 mAb + Vehicle_4	PD-1 mAb + Vehicle_5	VIP	LOG2(FC)	P value
Ethylenediaminetetraacetic acid	C10 H16 N2 O8	292.09	1.528	1.45571e+11	7.85694e+10	9.52842e+10	1.03342e+11	1.02374e+11	1.24535e+11	1.18551e+11	1.14633e+11	1.85351e+10	8.23815e+10	7.26233e+10	6.61333e+10	7.49575e+10	1.52529	0.680062	0.0236333
Triadimefon	C14 H16 Cl N3 O2	293.094	1.586	1.62639e+10	8.14997e+09	1.06742e+10	1.06387e+10	9.2523e+09	1.28663e+10	1.24847e+10	1.21132e+10	4.93454e+09	6.74421e+09	7.09917e+09	6.48615e+09	6.93986e+09	1.82617	0.679618	0.00232546
L-(+)-Valine	C5 H11 N O2	117.079	1.012	4.2897e+09	1.44247e+09	9.95157e+08	9.98142e+08	9.19126e+07	2.41586e+08	1.96663e+09	2.14918e+09	1.72016e+09	2.46296e+09	1.56958e+09	1.46657e+09	2.32707e+09	1.69901	-1.34066	0.00753098
Aminolevulinic acid	C5 H9 N O3	131.058	1.558	1.02504e+09	5.20578e+08	6.13296e+08	6.60787e+08	5.94831e+08	8.97547e+08	8.00128e+08	7.76901e+08	2.8301e+08	4.88783e+08	5.0259e+08	4.85095e+08	4.30051e+08	1.55298	0.586168	0.0201765
Docosahexaenoic Acid	C22 H32 O2	328.24	9.867	9.73429e+08	5.27751e+08	6.25177e+08	9.73429e+08	9.33875e+08	4.22747e+08	4.80892e+08	4.85704e+08	5.81151e+08	3.33071e+08	3.40762e+08	4.46409e+08	3.51667e+08	1.40266	0.762547	0.0438296
nialamide	C16 H18 N4 O2	298.142	4.877	8.84969e+08	3.74522e+08	2.42142e+08	4.13276e+08	2.63845e+08	3.77903e+08	1.58211e+08	1.52596e+08	4.39266e+08	8.14635e+08	8.39962e+08	6.59955e+08	2.71933e+08	1.39139	-0.855987	0.0460972
N-Isovalerylglycine	C7 H13 N O3	159.089	4.255	5.856e+08	1.17757e+07	2.4459e+06	2.83635e+06	1.46197e+07	4.37123e+06	1.36401e+07	1.28788e+07	3.87162e+07	3.8795e+07	6.64726e+07	5.27601e+06	9.89448e+07	1.49193	-2.78351	0.028293
Glycodeoxycholic Acid (hydrate)	C26 H43 N O5	449.314	7.057	4.34462e+08	1.09833e+07	6.46408e+06	3.85035e+07	2.42868e+06	7.4149e+06	5.0828e+07	5.0336e+07	9.2202e+07	9.40689e+07	1.47613e+07	3.98905e+07	3.46427e+07	1.41256	-2.06636	0.0418654
Leu-pro	C11 H20 N2 O3	228.147	1.089	4.19082e+08	1.83491e+08	1.70594e+08	1.67683e+08	1.96664e+08	2.49394e+08	1.46008e+08	1.5345e+08	1.05233e+08	7.32947e+07	8.14476e+07	1.01724e+08	1.40479e+08	1.8842	0.946548	0.00115645
Phenylacetylglycine	C10 H11 N O3	193.074	4.259	3.57872e+08	5.68175e+07	2.49993e+07	3.63113e+07	3.11435e+07	3.19289e+07	7.56883e+07	7.6484e+07	6.21385e+07	7.26323e+07	6.47842e+07	8.1251e+07	5.58699e+07	1.83255	-0.893773	0.00216844
Phenylacetylglycine	C10 H11 N O3	193.073	4.492	3.40774e+08	1.64076e+07	7.6796e+06	8.82046e+06	2.17944e+07	2.28456e+06	2.01384e+07	2.02259e+07	3.879e+07	3.83288e+07	6.39755e+07	8.02352e+06	8.10944e+07	1.49413	-2.01427	0.0279639
Vigabatrin	C6 H11 N O2	129.079	1.048	3.24441e+08	2.02204e+08	1.20451e+08	1.18911e+08	1.63077e+08	1.17924e+08	1.52639e+08	1.46936e+08	1.00777e+08	9.97807e+07	9.93829e+07	7.85474e+07	7.38155e+07	1.59192	0.675839	0.0159654
MM3670000	C12 H26 O7	282.168	1.134	3.11056e+08	3.14153e+06	4.06701e+06	3.68018e+06	3.32787e+06	2.01507e+06	7.26509e+06	4.22806e+06	679156	1.80597e+06	1.22175e+06	1.4863e+06	2.85328e+06	1.64349	1.01239	0.0113536
CYCLO(-SER-TYR)	C12 H14 N2 O4	250.096	4.343	2.81047e+08	2.19416e+07	2.38699e+07	1.56551e+07	1.50573e+07	2.83724e+07	7.03564e+07	7.19055e+07	8.24075e+07	7.07491e+07	3.32415e+07	2.04968e+07	1.35597e+08	1.37876	-1.70711	0.0487587
Cinnamyl alcohol	C9 H10 O	134.073	4.882	2.74295e+08	1.3469e+08	9.3493e+07	1.44649e+08	9.48225e+07	1.35526e+08	5.89987e+07	5.53606e+07	1.45778e+08	2.50542e+08	2.58471e+08	2.20148e+08	1.02673e+08	1.37305	-0.696674	0.0499939
N-Isovalerylglycine	C7 H13 N O3	159.089	4.104	2.38275e+08	6.56345e+06	2.71509e+06	2.53623e+06	7.35114e+06	3.88844e+06	5.99087e+06	5.61987e+06	2.04122e+07	1.53195e+07	2.71038e+07	2.88699e+06	4.652e+07	1.42321	-2.28351	0.0398152
N-(tert-Butoxycarbonyl)-L-leucine	C11 H21 N O4	231.147	1.108	2.22125e+08	1.43647e+08	1.09716e+08	1.90665e+08	1.35076e+08	1.62304e+08	9.82279e+07	9.9414e+07	6.0292e+07	8.94692e+07	9.96078e+07	1.24491e+08	5.32219e+07	1.65803	0.795754	0.0102428
Phenobarbital	C12 H12 N2 O3	232.085	4.645	2.21846e+08	1.59454e+07	4.60011e+06	3.65422e+06	1.00196e+07	1.31745e+06	1.98707e+07	2.09157e+07	7.05301e+07	5.98656e+07	4.38946e+07	1.02197e+07	1.26452e+08	1.547	-3.12935	0.0208962
Glycyl-4-hydroxyproline	C7 H12 N2 O4	188.079	1.438	2.09809e+08	1.04533e+08	1.24367e+08	1.49541e+08	1.18829e+08	1.68182e+08	1.42575e+08	1.50714e+08	5.1943e+07	1.14788e+08	7.22627e+07	9.6498e+07	9.77754e+07	1.56341	0.619079	0.0189758
glu-thr	C9 H16 N2 O6	248.101	1.555	1.84234e+08	9.12632e+07	1.09333e+08	1.32428e+08	1.0224e+08	1.4832e+08	1.24569e+08	1.32954e+08	4.53385e+07	1.02685e+08	6.14193e+07	9.70444e+07	7.4571e+07	1.50322	0.61493	0.0266467
6-Hydroxycaproic acid	C6 H12 O3	132.078	4.278	1.83682e+08	3.46592e+07	3.04504e+07	2.26675e+07	4.01199e+07	2.35065e+07	4.40173e+06	2.82757e+07	1.37917e+07	1.67296e+07	2.41122e+07	2.83806e+07	1.73288e+07	1.40452	0.593459	0.0434554
[Similar to: N-[(1S,2S,8S,8aS)-8-Hydroxy-1,4a-dimethyl-7-{(2S)-1-oxo-1-[(2-pyridinylmethyl)amino]-2-propanyl}decahydro-2-naphthalenyl]-2-pyridinecarboxamide; ΔMass: 15.0225 Da]	C25 H41 N3 O6	479.301	8.855	1.70715e+08	1.14608e+08	1.01701e+08	1.70715e+08	1.02735e+08	1.18517e+08	1.10322e+08	1.14437e+08	6.43677e+07	1.15053e+08	3.59191e+07	7.98799e+07	6.02003e+07	1.52224	0.7752	0.0240414
O-{[(2R)-2-[(13Z)-13-Docosenoyloxy]-3-(pentadecanoyloxy)propoxy](hydroxy)phosphoryl}-L-serine	C43 H82 N O10 P	803.569	9.247	1.58974e+08	6.19747e+07	9.54052e+07	7.46117e+07	5.17889e+07	6.28012e+07	7.65128e+07	5.36377e+07	1.38345e+08	6.32765e+07	1.09249e+08	9.87181e+07	1.06123e+08	1.40246	-0.57337	0.043861
4-Carboxy-2-[(5-oxidanidyl-5-oxidanylidenenorvalyl)amino]butanoate	C10 H14 N2 O7	274.08	1.544	1.47076e+08	7.42879e+07	8.0302e+07	8.44159e+07	8.87897e+07	9.65871e+07	1.17015e+08	1.19061e+08	2.99127e+07	6.0111e+07	4.48461e+07	5.05633e+07	6.70303e+07	1.85328	0.749291	0.00170721
4-vinylphenol sulfate	C8 H8 O4 S	200.014	6.099	1.3663e+08	1.05978e+08	7.07872e+07	8.67953e+07	5.51966e+07	4.24377e+06	2.89822e+07	3.07148e+07	1.52788e+07	1.79655e+07	2.47913e+06	1.34285e+06	8.22715e+06	1.61817	2.83416	0.0134842
2-Deoxyhexopyranose	C6 H12 O5	164.069	4.878	1.36516e+08	6.25822e+07	3.74162e+07	6.73413e+07	4.40825e+07	5.75354e+07	2.64212e+07	2.60843e+07	6.82132e+07	1.28488e+08	1.35123e+08	1.06565e+08	4.44023e+07	1.37971	-0.844022	0.0485502
trimethadione	C6 H9 N O3	143.058	1.801	1.21324e+08	6.18011e+06	1.62082e+07	1.59733e+07	2.32828e+07	1.07777e+07	1.0288e+07	7.32578e+06	1.64464e+07	4.59638e+07	3.99724e+07	1.96033e+07	3.97582e+07	1.49873	-1.15921	0.027299
YU0650000	C7 H8 N2 O	136.064	0.967	1.21019e+08	4.72018e+07	7.30006e+07	1.35546e+07	3.57936e+07	3.03044e+07	3.02806e+07	3.05396e+07	6.80554e+06	5.87321e+06	1.97413e+07	1.6542e+07	7.05719e+06	1.5273	1.83496	0.0233691
N-Acetylvaline	C7 H13 N O3	159.09	4.252	1.11273e+08	2.27225e+06	814223	500968	2.99412e+06	1.62053e+06	3.19686e+06	2.8941e+06	9.52173e+06	9.33657e+06	1.63191e+07	1.08682e+06	2.15543e+07	1.53737	-2.81747	0.0220773
D-PANTOTHENIC ACID	C9 H17 N O5	219.11	1.09	1.09823e+08	1.09823e+08	8.34922e+07	1.00836e+08	8.85138e+07	5.94219e+07	7.53e+07	7.51222e+07	5.59058e+07	6.61067e+07	4.17572e+07	8.60902e+07	5.97867e+07	1.39104	0.513709	0.046192
N-(tert-Butoxycarbonyl)-L-leucine	C11 H21 N O4	231.147	3.002	1.07848e+08	4.83067e+07	3.63784e+07	1.06826e+08	5.77108e+07	6.58773e+07	3.94186e+07	4.44905e+07	1.7628e+07	3.07326e+07	3.42673e+07	5.10026e+07	1.90198e+07	1.41165	1.04558	0.0420421
[Similar to: (3beta,9xi)-3-(beta-D-Glucopyranosyloxy)-14-hydroxycarda-5,20(22)-dienolide; ΔMass: -308.4568 Da]	C H Br Cl2 O2 S	225.826	1.021	1.03735e+08	8.13789e+07	9.1151e+07	1.03116e+08	8.64924e+07	9.15439e+07	6.68119e+07	6.63403e+07	3.32824e+07	6.14388e+07	5.35673e+07	6.75589e+07	5.3556e+07	1.92553	0.751915	0.000638723
DL-Arginine	C6 H14 N4 O2	174.112	0.866	1.02824e+08	2.3681e+07	3.45787e+07	1.07209e+07	7.84862e+06	5.18317e+07	5.97735e+07	5.52191e+07	7.02319e+07	5.6683e+07	8.84984e+07	4.73032e+07	4.11615e+07	1.57827	-1.23992	0.0173698
DL-Arginine	C6 H14 N4 O2	174.112	0.996	1.0248e+08	1.58563e+07	2.23212e+07	9.05188e+06	7.49136e+06	3.41575e+07	3.99529e+07	4.40421e+07	6.49786e+07	3.88795e+07	5.37771e+07	3.48386e+07	3.96429e+07	1.75045	-1.38495	0.00490991
DL-Lysine	C6 H14 N2 O2	146.106	0.836	1.01174e+08	2.62285e+07	2.65718e+07	2.64106e+07	3.32243e+07	5.65121e+07	6.63016e+07	6.01967e+07	6.47397e+07	3.78867e+07	6.4347e+07	4.95596e+07	4.9505e+07	1.4416	-0.655059	0.0364992
1726196	C6 H10 N2 O4	174.063	1.018	9.99859e+07	4.78783e+06	4.48128e+06	4.27861e+06	6.05005e+06	1.51661e+06	6.93575e+06	7.52561e+06	1.09205e+07	1.54558e+07	1.62123e+07	2.3151e+06	2.25654e+07	1.49964	-1.676	0.0271622
glu-asp	C9 H14 N2 O7	262.08	1.299	9.77499e+07	6.71687e+07	8.00458e+07	9.47779e+07	8.73693e+07	7.80077e+07	6.52798e+07	6.8352e+07	4.30082e+07	5.49036e+07	5.13852e+07	5.07669e+07	5.43064e+07	1.96531	0.679407	0.000324255
Adrenic acid	C22 H36 O2	332.272	10.499	9.74843e+07	5.90518e+07	6.29005e+07	9.74843e+07	6.35567e+07	4.95997e+07	5.00057e+07	4.83244e+07	4.62739e+07	3.28036e+07	3.97703e+07	4.86928e+07	4.00466e+07	1.55776	0.68004	0.0196404
molecular iodine	I2	253.809	0.936	9.56685e+07	2.57673e+07	4.24921e+07	7.93834e+07	3.5276e+07	5.50701e+07	2.1958e+07	2.39333e+07	7.36374e+06	1.36465e+07	9.26874e+06	9.88508e+06	2.35103e+07	1.70668	1.90211	0.00708873
(2Z)-3,7-Dimethyl-2,6-octadien-1-yl 3-oxobutanoate	C14 H22 O3	238.157	8.434	9.07629e+07	5.42584e+07	9.07629e+07	8.21612e+07	3.78848e+07	1.97065e+07	2.18196e+07	2.064e+07	1.17547e+07	3.32851e+06	5.41971e+06	2.0501e+07	1.25579e+07	1.66859	2.41054	0.00948791
Guvacine	C6 H9 N O2	127.064	1.093	9.04391e+07	2.47328e+07	2.11921e+07	1.74238e+07	1.5131e+07	3.13357e+07	4.92963e+07	5.82635e+07	4.94287e+07	3.74737e+07	5.63493e+07	5.80919e+07	4.41262e+07	1.9449	-1.16047	0.000466684
L-(-)-Threonine	C4 H9 N O3	119.059	0.995	8.22826e+07	2.74815e+07	2.93814e+07	2.16043e+07	1.5458e+07	2.75125e+07	2.56126e+07	3.98755e+07	3.49381e+07	4.94138e+07	5.35469e+07	3.26812e+07	4.93072e+07	1.77053	-0.856548	0.00408624
Cromakalim	C16 H18 N2 O3	286.132	7.033	8.18612e+07	8.76968e+06	1.10967e+07	5.6523e+06	7.42381e+06	6.78044e+06	5.67657e+06	5.36014e+06	624427	2.0194e+06	828508	3.12954e+06	4.15129e+06	1.8938	1.88521	0.00101615
Glycochenodeoxycholic Acid (sodium salt)	C26 H43 N O5	449.314	6.902	7.97668e+07	2.01223e+06	1.57271e+06	6.144e+06	192047	4.54415e+06	1.00452e+07	1.02413e+07	2.10424e+07	2.2797e+07	5.12355e+06	6.06589e+06	9.95505e+06	1.46904	-2.1675	0.0318579
4-(Heptyloxy)benzoic acid	C14 H20 O3	236.141	6.247	7.97253e+07	4.12829e+07	5.03657e+07	7.97253e+07	2.15299e+07	1.34571e+07	1.793e+07	1.68451e+07	9.86047e+06	4.10297e+06	7.2716e+06	2.97535e+07	9.91716e+06	1.37953	1.76052	0.0486033
Bufanolide	C24 H38 O2	358.287	10.654	7.69603e+07	5.77529e+07	3.24956e+07	6.72585e+07	7.69603e+07	2.27219e+07	2.95748e+07	2.76216e+07	1.8161e+07	1.64827e+07	1.29084e+07	2.78435e+07	1.539e+07	1.613	1.50229	0.0139521
(−)-nabilone	C24 H36 O3	372.267	8.018	7.39763e+07	1.34716e+07	1.54109e+07	2.45317e+07	7.23113e+06	3.76844e+06	9.87586e+06	1.38709e+07	1.96712e+06	4.54947e+06	416774	3.91189e+06	5.37354e+06	1.47219	1.9897	0.0313563
QV1MVO1R	C10 H11 N O4	209.068	3.333	7.30242e+07	1.98347e+06	829777	809963	2.07443e+06	318546	2.55867e+06	3.08037e+06	9.15259e+06	8.12476e+06	1.09881e+07	920716	1.52459e+07	1.64015	-2.88468	0.0116077
(9Z)-9-Octadecenamide	C18 H35 N O	281.272	7.439	7.0894e+07	4.49073e+06	1.21068e+07	2.84412e+07	3.00121e+07	2.12609e+07	1.41504e+07	1.37096e+07	3.18438e+06	1.11267e+07	8.91772e+06	3.30981e+06	9.77972e+06	1.38231	1.40701	0.0480114
4-{(Z)-[(4E,7Z,16Z,19Z)-1-Hydroxy-4,7,10,13,16,19-docosahexaen-1-ylidene]amino}butanoic acid	C26 H39 N O3	413.293	7.058	6.82581e+07	2.58345e+06	1.01811e+06	6.18864e+06	395553	1.2535e+06	8.75426e+06	8.81913e+06	1.48912e+07	1.43743e+07	2.23858e+06	6.87588e+06	6.05384e+06	1.42573	-1.95766	0.0393637
Guanidinosuccinic acid	C5 H9 N3 O4	175.059	1.082	6.78574e+07	3.52572e+07	2.37957e+07	3.13321e+07	2.65042e+07	2.30776e+07	2.75071e+07	2.86804e+07	5.03027e+07	3.36337e+07	4.35229e+07	4.79948e+07	4.23065e+07	1.80357	-0.637658	0.00295553
Vigabatrin	C6 H11 N O2	129.079	0.833	6.46236e+07	1.27524e+07	1.28547e+07	1.67719e+07	1.53876e+07	2.92324e+07	3.94024e+07	3.62746e+07	2.80024e+07	2.14338e+07	4.26086e+07	2.83196e+07	2.81201e+07	1.48724	-0.771241	0.0290169
1715064	C21 H38 O4	354.276	9.795	6.06113e+07	1.62996e+07	2.80796e+07	6.06113e+07	3.59238e+07	1.87386e+07	7.90037e+06	1.35195e+07	1.76172e+07	1.50984e+07	3.94329e+06	5.27214e+06	1.82344e+07	1.38068	1.40793	0.0483645
Corticosterone	C21 H30 O4	346.214	5.758	6.01442e+07	151512	5.15048e+06	704231	337928	8.74574e+06	1.71888e+07	1.676e+07	1.47558e+07	1.58844e+07	1.93773e+07	1.22398e+06	1.64868e+07	1.56141	-2.16618	0.0192167
Quisqualic acid	C5 H7 N3 O5	189.038	3.245	5.19737e+07	819198	379838	383821	1.11338e+06	215733	895751	1.07346e+06	3.04131e+06	2.4138e+06	5.22213e+06	439703	7.06775e+06	1.48054	-2.64266	0.0300213
4-{(Z)-[(4E,7Z,16Z,19Z)-1-Hydroxy-4,7,10,13,16,19-docosahexaen-1-ylidene]amino}butanoic acid	C26 H39 N O3	413.293	6.903	4.89752e+07	1.12281e+06	857856	3.55776e+06	142254	2.68862e+06	6.46291e+06	6.1121e+06	1.03872e+07	1.1729e+07	2.53951e+06	3.6092e+06	6.52546e+06	1.51741	-2.05551	0.0246957
Phenylisocyanate	C7 H5 N O	119.037	4.477	4.69158e+07	3.10082e+07	2.03543e+07	3.81744e+07	4.69158e+07	5.1158e+06	1.37399e+07	1.37327e+07	4.05022e+06	1.14021e+07	4.8601e+06	1.17075e+07	4.40385e+06	1.53397	1.95855	0.0225388
DL-gamma-carboxyglutamic acid	C6 H9 N O6	191.042	1.744	4.57506e+07	2.33201e+07	2.05808e+07	3.83911e+07	3.87766e+07	4.57506e+07	2.69364e+07	2.84594e+07	1.16295e+07	1.16526e+07	1.4414e+07	1.14884e+07	1.42128e+07	1.80452	1.39579	0.00292854
(E)-Furazolidone	C8 H7 N3 O5	225.038	1.081	4.27576e+07	1.86587e+07	1.52879e+07	1.46054e+07	1.37634e+07	1.79016e+07	1.85685e+07	2.00608e+07	4.27576e+07	3.08132e+07	3.05588e+07	2.28762e+07	3.248e+07	1.86919	-0.991448	0.00140529
Adaprolol	C26 H39 N O4	429.288	6.753	4.13153e+07	265051	202573	344863	253651	390852	2.52723e+06	1.73613e+06	1.34534e+06	2.53741e+06	990780	1.04035e+06	819461	1.66825	-2.20833	0.00951272
fMet	C6 H11 N O3 S	177.045	3.271	4.07416e+07	1.55057e+06	918581	735785	1.62259e+06	203904	1.79177e+06	1.91693e+06	3.79635e+06	4.77494e+06	6.5275e+06	666877	1.0009e+07	1.48583	-2.35691	0.0292091
MFCD11045309	C27 H40 O2	396.303	8.036	4.0264e+07	7.67111e+06	6.8609e+06	5.22141e+06	9.42014e+06	3.25871e+06	5.04626e+06	5.00607e+06	1.65319e+06	1.58697e+06	2.40654e+06	5.43468e+06	1.95911e+06	1.59064	1.31443	0.0160892
2,3-Dimethoxy-5-methyl-6-(3-methyl-2-buten-1-yl)-1,4-benzenediol	C14 H20 O4	252.136	6.433	3.99008e+07	2.11735e+07	3.01332e+07	3.38704e+07	1.59395e+07	2.72873e+06	7.6942e+06	7.29039e+06	1.90338e+06	685115	1.13822e+06	1.56536e+07	2.35789e+06	1.48476	2.25613	0.0293927
12-Hydroxy-19-[(2Z)-4-hydroxy-3-methyl-2-buten-1-yl]-8,8,21,21-tetramethyl-5-(3-methyl-2-buten-1-yl)-3,7,20-trioxahexacyclo[15.4.1.0~2,15~.0~2,19~.0~4,13~.0~6,11~]docosa-4(13),5,9,11,15-pentaene-14,18 -dione	C33 H38 O7	546.261	8.17	3.98619e+07	1.86836e+07	1.16678e+07	1.58495e+07	1.80276e+07	1.49e+07	1.08544e+07	9.55458e+06	4.11038e+06	5.05413e+06	4.18763e+06	9.69933e+06	4.99033e+06	1.98154	1.49662	0.000236479
Juvenile hormone III bisepoxide	C16 H26 O4	282.183	7.224	3.92264e+07	3.00425e+06	1.34352e+06	1.99267e+06	903965	1.27144e+06	4.60008e+06	4.84291e+06	5.91109e+06	3.967e+06	8.50124e+06	8.18354e+06	1.65195e+06	1.56327	-1.72823	0.0190018
Adaprolol	C26 H39 N O4	429.288	5.663	3.91351e+07	1.02939e+06	1.23779e+06	3.44801e+06	181670	2.01836e+06	7.174e+06	6.61353e+06	1.72195e+07	1.81182e+07	1.67813e+06	4.02506e+06	7.24132e+06	1.38861	-2.60879	0.0466832
Indole-3-carbidol	C9 H9 N O	147.069	4.491	3.83989e+07	1.57529e+06	846417	474363	2.02148e+06	506369	1.26012e+06	1.50459e+06	3.50128e+06	3.45913e+06	6.19641e+06	689700	7.81299e+06	1.45779	-1.99759	0.0336816
1726832	C3 H7 N O5 S2	200.976	1.094	3.78451e+07	1.25647e+07	6.75904e+06	2.6962e+06	2.65889e+06	1.43533e+07	1.83084e+07	1.79817e+07	1.56787e+07	1.69886e+07	3.23547e+07	2.30734e+07	7.59967e+06	1.39396	-1.29378	0.045578
Val-Ser	C8 H16 N2 O4	204.111	1.488	3.76415e+07	2.27841e+07	2.7899e+07	2.96425e+07	2.08129e+07	3.7365e+07	2.39976e+07	2.8753e+07	1.00033e+07	2.12127e+07	1.79296e+07	1.6288e+07	1.77509e+07	1.63136	0.735536	0.0123249
[Similar to: D-(-)-Glutamine; ΔMass: 57.0209 Da]	C9 H18 N P S	203.09	1.075	3.68567e+07	1.18583e+06	436209	639433	486272	397996	1.10192e+06	1.71662e+06	1.35684e+06	2.77925e+06	3.32547e+06	442268	2.95057e+06	1.50863	-1.78681	0.0258833
epi-jasmonic acid	C12 H18 O3	210.126	7.532	3.57746e+07	1.77453e+07	2.5527e+07	3.57746e+07	1.77744e+07	6.44406e+06	8.62855e+06	9.03282e+06	3.95429e+06	1.6278e+06	1.55793e+06	1.24847e+07	3.6305e+06	1.59186	2.15073	0.0159628
N-Acetylvaline	C7 H13 N O3	159.09	4.102	3.54452e+07	780882	407260	1.68857e+06	1.28438e+06	1.47908e+06	578777	733760	2.34479e+06	2.34442e+06	3.67708e+06	1.79846e+06	5.97916e+06	1.48845	-1.51718	0.0288177
Phenobarbital	C12 H12 N2 O3	232.085	4.345	3.36993e+07	943133	886982	676460	621526	1.11434e+06	3.12297e+06	3.14867e+06	3.7105e+06	2.78352e+06	1.44539e+06	840208	5.6189e+06	1.39859	-1.76295	0.0446257
Oleoylethanolamide	C20 H39 N O2	325.298	9.506	3.30348e+07	3.4618e+06	1.59915e+07	1.08256e+07	1.23075e+07	1.45942e+07	5.33467e+06	3.80562e+06	3.18497e+06	3.54802e+06	1.46121e+06	1.07809e+07	6.25875e+06	1.38698	1.18017	0.0469822
Glycodeoxycholic Acid (hydrate)	C26 H43 N O5	449.314	6.485	3.24878e+07	299648	303928	1.20549e+06	78850.2	811104	3.0537e+06	3.32657e+06	4.97643e+06	6.91406e+06	1.30038e+06	3.29158e+06	1.59634e+06	1.5453	-2.74379	0.0211163
L-gamma-Glutamyl-L-leucine	C11 H20 N2 O5	260.137	3.533	3.16167e+07	1.61088e+07	1.33475e+07	9.8329e+06	9.50501e+06	7.86327e+06	1.71497e+07	1.98892e+07	1.94102e+07	1.59439e+07	1.65482e+07	1.59043e+07	1.89533e+07	1.70804	-0.614762	0.00701045
(2R)-1-{[(2-Aminoethoxy)(hydroxy)phosphoryl]oxy}-3-hydroxy-2-propanyl (9Z,12Z,15Z)-9,12,15-octadecatrienoate	C23 H42 N O7 P	475.267	8.654	2.74323e+07	2.18976e+07	2.00649e+07	2.44038e+07	1.90633e+07	2.6889e+07	1.82735e+07	2.45556e+07	1.7253e+07	1.90746e+07	1.0455e+07	1.62766e+07	1.18577e+07	1.67739	0.584233	0.00888344
leucoline	C9 H7 N	129.058	4.631	2.69833e+07	2.41734e+06	1.00129e+06	198904	1.46421e+06	915486	2.2362e+06	2.88007e+06	7.7156e+06	7.6322e+06	5.06574e+06	355473	1.47404e+07	1.43949	-2.56583	0.0368487
DL-Citrulline	C6 H13 N3 O3	175.096	0.998	2.67276e+07	7.42245e+06	7.10584e+06	3.84708e+06	4.66874e+06	4.87274e+06	8.27801e+06	8.09129e+06	1.76384e+07	1.07363e+07	1.66518e+07	4.87897e+06	1.67883e+07	1.59191	-1.25642	0.0159483
Kahweofuran	C5 H7 N O	97.0532	1.109	2.66942e+07	3.43357e+06	5.15959e+06	2.39275e+06	2.65705e+06	2.19793e+06	3.43529e+06	3.35094e+06	4.51282e+06	8.07572e+06	7.32009e+06	3.18338e+06	6.10733e+06	1.45557	-0.882282	0.0340674
Uracil	C4 H4 N2 O2	112.028	1.096	2.5719e+07	1.34727e+07	2.06213e+07	2.26038e+07	1.94719e+07	1.30179e+07	1.29899e+07	1.50861e+07	1.31024e+07	1.10777e+07	1.40644e+07	1.14045e+07	1.06874e+07	1.53392	0.563816	0.0225308
Indoleacrylic acid	C11 H9 N O2	187.063	4.666	2.52456e+07	2.64697e+06	626462	715105	1.4309e+06	673294	2.85512e+06	3.27455e+06	1.05308e+07	9.63317e+06	5.43552e+06	1.27677e+06	1.76583e+07	1.52298	-2.86976	0.0239368
2-Furoic acid	C5 H4 O3	112.015	1.503	2.51051e+07	3.92043e+06	2.29294e+06	5.87277e+06	9.22638e+06	3.65216e+06	2.59152e+06	8.74034e+06	2.46793e+06	2.98349e+06	1.34033e+06	1.06402e+06	1.13282e+06	1.44777	1.47372	0.0354275
Deoxyvasicinone	C11 H10 N2 O	186.08	4.656	2.49772e+07	1.50086e+06	643119	484945	1.17005e+06	508321	1.67894e+06	1.84509e+06	7.14267e+06	6.15328e+06	4.46462e+06	1.14312e+06	1.32619e+07	1.52522	-2.90066	0.0236411
4-phenolsulfonic acid	C6 H6 O4 S	173.998	10.67	2.43412e+07	4.96505e+06	7.08823e+06	2.69781e+06	4.66447e+06	3.85764e+06	6.0085e+06	1.99018e+07	1.66426e+06	1.96643e+06	3.41071e+06	4.10213e+06	1.12867e+06	1.40763	0.923275	0.0428121
fMet	C6 H11 N O3 S	177.045	2.373	2.3685e+07	492064	352263	386717	1.17555e+06	213531	934301	932262	1.73975e+06	1.68014e+06	1.90411e+06	299051	3.85403e+06	1.37574	-1.85481	0.04939
oxiracetam	C6 H10 N2 O3	158.069	0.999	2.3159e+07	9.92938e+06	4.29341e+06	4.22161e+06	3.25253e+06	5.07993e+06	8.35185e+06	1.72911e+07	1.44e+07	1.87418e+07	1.42291e+07	9.80538e+06	1.47862e+07	1.88201	-1.42626	0.00119066
N,N-dimethylarginine	C8 H18 N4 O2	202.143	0.983	2.27765e+07	6.75217e+06	5.70138e+06	5.82471e+06	8.23316e+06	9.09445e+06	9.6449e+06	1.40089e+07	1.38605e+07	1.32821e+07	1.44864e+07	9.84468e+06	8.36078e+06	1.69178	-0.748862	0.00797037
Hept-2-ulose	C7 H14 O7	210.074	0.972	2.22478e+07	4.62779e+06	6.12907e+06	987109	966516	9.50777e+06	1.00447e+07	1.09389e+07	1.58527e+07	1.22973e+07	1.38295e+07	7.7582e+06	1.40702e+07	1.76161	-1.52199	0.0044407
4-Aminobenzoic acid	C7 H7 N O2	137.048	4.478	2.21875e+07	1.1991e+07	8.49519e+06	1.61043e+07	2.21875e+07	1.93182e+06	3.90866e+06	5.32323e+06	2.96406e+06	3.41251e+06	1.69216e+06	3.4606e+06	1.16158e+06	1.52345	2.25813	0.0239038
his-asp	C10 H14 N4 O5	270.095	1.105	2.02361e+07	1.16669e+07	1.15823e+07	1.1409e+07	2.02361e+07	3.63729e+06	6.52794e+06	8.03074e+06	3.51265e+06	5.63718e+06	3.14245e+06	8.92587e+06	1.93504e+06	1.41948	1.338	0.0405555
N(1)-acetylspermidine	C9 H21 N3 O	187.169	0.968	1.95583e+07	7.51234e+06	6.0302e+06	3.44115e+06	4.62172e+06	5.62708e+06	8.48239e+06	9.82855e+06	1.20429e+07	5.61411e+06	1.52783e+07	1.35707e+07	7.03673e+06	1.48176	-0.97536	0.0298485
Oleic acid	C18 H34 O2	282.256	9.018	1.75166e+07	8.85193e+06	1.68505e+07	1.42127e+07	8.65121e+06	1.75166e+07	6.5415e+06	8.47243e+06	6.41702e+06	6.18924e+06	2.75233e+06	6.62322e+06	4.54689e+06	1.75464	1.31672	0.00471916
Gly-l-pro	C7 H12 N2 O3	172.085	0.987	1.74285e+07	4.64884e+06	1.22863e+07	9.27225e+06	6.85212e+06	1.18288e+07	5.8865e+06	1.13019e+07	4.88916e+06	4.20366e+06	3.15677e+06	3.42133e+06	8.42715e+06	1.40226	0.897424	0.0438591
Diosgenin	C27 H42 O3	414.314	8.039	1.67564e+07	3.18716e+06	2.68554e+06	2.53913e+06	3.41272e+06	1.54635e+06	2.08973e+06	2.29797e+06	1.1614e+06	1.4023e+06	1.08003e+06	2.14991e+06	930779	1.67406	0.991617	0.00911929
LINALYL BUTYRATE	C14 H24 O2	224.177	6.818	1.61245e+07	566517	309761	339132	201879	165590	1.73369e+06	1.68345e+06	1.79816e+06	2.19843e+06	1.07621e+06	1.86485e+06	202624	1.5947	-2.17343	0.0156786
Deoxyvasicinone	C11 H10 N2 O	186.08	3.649	1.58876e+07	729992	254235	365886	152321	242726	872768	915228	376560	769336	1.54386e+06	1.50459e+06	1.16876e+06	1.56978	-1.61971	0.0182704
Adenosine	C10 H13 N5 O4	267.097	4.062	1.56133e+07	99326.2	123779	174109	161049	131367	128938	130620	89825.2	91782.7	79459.9	102032	91432.7	1.66964	0.601439	0.00941611
DMACA Reagent	C11 H13 N O	175.1	4.878	1.55368e+07	6.17232e+06	4.46796e+06	6.90038e+06	4.32832e+06	5.98752e+06	2.6439e+06	1.9302e+06	6.45395e+06	1.37943e+07	1.38778e+07	1.22647e+07	4.6468e+06	1.37404	-0.873544	0.0497779
4-{(Z)-[(4E,7Z,16Z,19Z)-1-Hydroxy-4,7,10,13,16,19-docosahexaen-1-ylidene]amino}butanoic acid	C26 H39 N O3	413.293	6.487	1.54297e+07	187747	244964	535396	238758	378374	1.65308e+06	2.10253e+06	2.22261e+06	3.44938e+06	677259	1.71036e+06	1.02216e+06	1.59192	-2.51828	0.0159568
2-Ethyl-4,5-dimethylthiazole	C7 H11 N O	125.084	1.09	1.54252e+07	2.6453e+06	3.15314e+06	3.81491e+06	5.52478e+06	4.95929e+06	5.4903e+06	7.0198e+06	1.1022e+07	4.90292e+06	9.34321e+06	4.61931e+06	6.46794e+06	1.39736	-0.85516	0.0448726
(2R)-1-{[(2-Aminoethoxy)(hydroxy)phosphoryl]oxy}-3-hydroxy-2-propanyl (4Z,7Z,10Z,13Z,16Z)-4,7,10,13,16-docosapentaenoate	C27 H46 N O7 P	527.302	8.415	1.46717e+07	1.01383e+07	8.73894e+06	1.2171e+07	8.94423e+06	1.18524e+07	7.98454e+06	6.86706e+06	3.37026e+06	4.86153e+06	2.18939e+06	5.17309e+06	4.30115e+06	2.01967	1.38177	9.9158e-05
Methyl 9-oxononanoate	C10 H18 O3	186.125	5.923	1.40411e+07	1.384e+06	2.13625e+06	1.05285e+06	717256	1.8141e+06	4.00644e+06	3.26911e+06	3.46545e+06	7.24589e+06	1.55015e+06	2.80451e+06	6.63841e+06	1.45952	-1.61119	0.0334169
Indane	C9 H10	118.078	4.881	1.36565e+07	5.1858e+06	3.11032e+06	5.4876e+06	3.09404e+06	5.21805e+06	1.92227e+06	1.89948e+06	5.57395e+06	1.24238e+07	1.10403e+07	1.01956e+07	4.05058e+06	1.42975	-0.97007	0.0386182
2-Quinolinecarboxylic acid	C10 H7 N O2	173.048	4.342	1.25165e+07	887931	700515	529665	424821	1.13858e+06	3.03123e+06	3.22885e+06	3.4024e+06	2.7362e+06	1.66487e+06	811443	5.63665e+06	1.44846	-1.95275	0.0352844
Ikarisoside A	C26 H28 O10	500.166	4.622	1.22961e+07	118805	117609	194840	93359.4	109610	821190	995764	2.79144e+06	2.67808e+06	3.77307e+06	101557	116615	1.38697	-3.89889	0.0470103
(3aR,4R,5R,6aS)-5-Hydroxy-4-[(1E,3S)-3-hydroxy-1-octen-1-yl]hexahydro-2H-cyclopenta[b]furan-2-one	C15 H24 O4	268.167	6.834	1.21547e+07	443687	463768	537742	357199	275099	1.40923e+06	1.24821e+06	1.93581e+06	1.76933e+06	2.11133e+06	1.89555e+06	309378	1.7062	-1.94901	0.00711835
(2R)-3-{[(2-Aminoethoxy)(hydroxy)phosphoryl]oxy}-2-[(1Z)-1-hexadecen-1-yloxy]propyl (6Z,9Z,12Z,15Z)-6,9,12,15-octadecatetraenoate	C39 H70 N O7 P	695.487	1.001	1.17267e+07	4.30145e+06	2.11001e+06	333348	1.77159e+06	2.16319e+06	3.88182e+06	4.24529e+06	1.17267e+07	5.784e+06	6.68565e+06	1.02638e+07	5.05149e+06	1.76847	-1.88742	0.00416662
5-(2-chloro-6-fluorobenzyl)-3,4-dimethyl-1,6-dihydropyrano[2,3-c]pyrazol-6-one	C15 H12 Cl F N2 O2	306.06	6.868	1.14739e+07	5.76046e+06	2.86948e+06	3.54242e+06	2.53483e+06	4.08162e+06	4.19363e+06	4.33415e+06	2.63461e+06	310346	1.44172e+06	2.87602e+06	2.6726e+06	1.39296	0.91924	0.0457779
2646	C15 H26 O2	238.193	7.225	1.14085e+07	514055	84140.4	213649	83616.8	98245.7	846594	728908	1.43891e+06	1.05594e+06	2.32843e+06	1.75235e+06	89415.9	1.57088	-2.74572	0.0181536
Juvenile hormone III bisepoxide	C16 H26 O4	282.183	6.813	1.11353e+07	907043	367838	496865	364944	227340	1.55376e+06	1.58221e+06	2.52508e+06	1.8899e+06	2.3845e+06	2.65038e+06	546608	1.74152	-2.08017	0.00530579
Progesterone	C21 H30 O2	314.225	7.98	1.11115e+07	219460	972438	173328	240919	1.01018e+06	3.09587e+06	3.58505e+06	1.53329e+06	3.88666e+06	2.52662e+06	207319	2.5985e+06	1.44995	-2.03905	0.0350318
5-Methoxy-3-indoleaceate	C11 H11 N O3	205.073	4.964	1.10635e+07	425322	536889	610236	344364	442851	2.40646e+06	2.39027e+06	1.70369e+06	1.89042e+06	645348	1.6065e+06	3.20694e+06	1.63736	-1.9398	0.0118405
pentahomomethionine	C10 H21 N O2 S	219.129	4.884	1.07542e+07	3.66501e+06	5.26993e+06	6.0544e+06	4.21552e+06	3.61346e+06	4.44078e+06	4.39133e+06	3.20018e+06	953662	2.8636e+06	3.46771e+06	3.28504e+06	1.50863	0.728643	0.0258995
3-(Icosanoyloxy)-4-(trimethylammonio)butanoate	C27 H53 N O4	455.398	8.9	1.05186e+07	1.05186e+07	6.23193e+06	7.12816e+06	6.63985e+06	4.91246e+06	5.03839e+06	5.87178e+06	2.28462e+06	2.72794e+06	3.66676e+06	6.1649e+06	4.62606e+06	1.51216	0.863738	0.0254219
2646	C15 H26 O2	238.193	6.801	1.04016e+07	287989	115299	216632	165030	113688	1.0816e+06	1.01371e+06	1.53297e+06	1.30268e+06	1.38637e+06	1.70822e+06	161693	1.73923	-2.76109	0.00541304
MFCD11045309	C27 H40 O2	396.303	8.776	9.92201e+06	495739	420224	593818	595422	673833	685581	418946	837830	893852	478678	788133	1.02407e+06	1.42949	-0.533529	0.0386727
3-{[(2,3-Dihydroxypropoxy)(hydroxy)phosphoryl]oxy}-2-hydroxypropyl stearate	C24 H49 O9 P	512.31	7.055	9.31166e+06	121060	149421	758121	68266.9	112657	973814	1.12337e+06	1.8262e+06	1.97015e+06	202680	736432	717039	1.37363	-2.17248	0.0498739
p-Xylene	C8 H10	106.079	4.882	8.74486e+06	2.25464e+06	1.83328e+06	3.21012e+06	1.94168e+06	2.89348e+06	1.61565e+06	959641	3.53711e+06	5.36729e+06	6.26285e+06	5.85853e+06	2.15868e+06	1.49842	-0.934199	0.0273565
MFCD02728197	C14 H20 N2 O4	280.143	4.667	8.07904e+06	171092	100449	87604.7	82168	191759	1.31006e+06	1.30359e+06	562338	1.69505e+06	1.06123e+06	1.35896e+06	992909	1.91549	-3.16303	0.000744934
Fusicoccin H	C26 H42 O8	482.288	8.011	7.0431e+06	1.62645e+06	1.54777e+06	2.52738e+06	891487	522463	1.31487e+06	1.30307e+06	372186	546296	111654	420144	640812	1.53537	1.76672	0.0223502

## Sheet: positive 
Name	Formula	Molecular Weight	RT [min]	Area (Max.)	NE + PD-1 mAb + Vehicle_1	NE + PD-1 mAb + Vehicle_2	NE + PD-1 mAb + Vehicle_3	NE + PD-1 mAb + Vehicle_4	NE + PD-1 mAb + Vehicle_5	QC_1	QC_2	PD-1 mAb + Vehicle_1	PD-1 mAb + Vehicle_2	PD-1 mAb + Vehicle_3	PD-1 mAb + Vehicle_4	PD-1 mAb + Vehicle_5	VIP	LOG2(FC)	P value
6,9-dimethoxy-11H-indeno[1,2-b]quinoxalin-11-one	C17 H12 N2 O3	314.072	1.304	3.58772e+10	3.79527e+09	2.6427e+09	1.83486e+10	1.89029e+10	1.90947e+10	2.37399e+10	2.87226e+10	3.48879e+09	3.77242e+09	3.45382e+09	2.44311e+09	2.17548e+09	1.47142	2.0337	0.0383026
Triadimefon	C14 H16 Cl N3 O2	293.094	1.574	1.65776e+10	8.15922e+09	1.04918e+10	1.06441e+10	9.26998e+09	1.35609e+10	1.23811e+10	1.21574e+10	5.066e+09	8.94997e+09	7.28624e+09	6.58404e+09	6.92921e+09	1.66023	0.582275	0.0135857
Betaine	C5 H11 N O2	117.079	1.007	6.59826e+09	3.39263e+09	2.31199e+09	2.43937e+09	1.3559e+09	3.02018e+09	3.82182e+09	4.03851e+09	4.31856e+09	3.90094e+09	3.5232e+09	3.15325e+09	4.95762e+09	1.65528	-0.665156	0.0139553
12,13-Epoxytrichothec-9-ene-3,7,8,15-tetrol	C15 H22 O6	298.142	4.89	2.87505e+09	1.27776e+09	7.76456e+08	1.4631e+09	9.0677e+08	1.27437e+09	5.43812e+08	5.56187e+08	1.46102e+09	2.66704e+09	2.87505e+09	2.3166e+09	9.25235e+08	1.41464	-0.846269	0.0489247
Creatine	C4 H9 N3 O2	131.07	1.193	1.80528e+09	4.51859e+08	4.18655e+08	4.04892e+08	3.60341e+08	5.92501e+08	1.72317e+09	1.80528e+09	9.24111e+07	2.39498e+08	5.29331e+07	4.54703e+08	1.4709e+08	1.63209	1.17532	0.0161256
NP-020607	C18 H12 O5	330.046	1.251	1.4733e+09	4.85974e+08	6.67736e+08	8.22431e+08	8.04353e+08	8.75754e+08	9.47112e+08	8.58556e+08	1.59569e+08	4.50117e+08	3.59216e+08	3.52671e+08	4.2574e+08	1.87638	1.06523	0.00229875
5212188	C44 H80 N O8 P	781.561	9.81	1.18479e+09	1.00154e+08	4.91098e+07	3.53326e+08	2.00942e+08	2.02907e+08	1.5741e+08	2.80293e+08	5.89678e+08	2.37555e+08	4.40372e+08	7.26792e+08	9.29052e+08	1.65175	-1.68939	0.0142579
Ac-Ala-OH	C5 H9 N O3	131.058	1.55	1.08199e+09	5.5645e+08	6.53111e+08	6.88718e+08	6.22695e+08	8.37019e+08	8.43299e+08	8.20867e+08	3.12261e+08	4.69438e+08	5.33072e+08	4.36278e+08	4.61405e+08	1.80174	0.601952	0.00471206
L(-)-Carnitine	C7 H15 N O3	161.105	0.923	9.74509e+08	6.97235e+08	6.2047e+08	4.06501e+08	6.31228e+08	6.25598e+08	2.65022e+08	3.00923e+08	2.61291e+08	1.85806e+08	4.81945e+08	3.83806e+08	1.38411e+08	1.78959	1.03851	0.00518479
Aminolevulinic acid	C5 H9 N O3	131.058	1.642	9.63877e+08	5.28333e+08	6.14688e+08	6.63175e+08	5.95937e+08	8.55419e+08	8.0261e+08	7.79963e+08	2.90338e+08	4.5699e+08	5.10361e+08	4.72889e+08	4.30054e+08	1.68801	0.592335	0.0113007
Docosahexaenoic acid	C22 H32 O2	328.24	9.875	9.425e+08	5.1681e+08	6.09699e+08	9.425e+08	9.05442e+08	4.14797e+08	4.72382e+08	4.74402e+08	5.66572e+08	3.27454e+08	3.34308e+08	4.36711e+08	3.45479e+08	1.44489	0.753393	0.0429395
1-[(1Z,9Z)-octadecadienyl]-sn-glycero-3-phosphocholine	C26 H52 N O6 P	505.354	9.107	8.52373e+08	2.83517e+07	1.98563e+07	2.06466e+07	2.14462e+07	1.46618e+07	1.9403e+07	1.83708e+07	5.19114e+08	9.88606e+06	6.44749e+08	1.88718e+07	6.16653e+08	1.43475	-4.10746	0.0447597
Glycochenodeoxycholic acid	C26 H43 N O5	449.314	7.07	7.50278e+08	1.95062e+07	1.12676e+07	6.80374e+07	4.56773e+06	1.28319e+07	8.92486e+07	8.97851e+07	1.62454e+08	1.59057e+08	2.58043e+07	7.10183e+07	5.93082e+07	1.44748	-2.03919	0.0421398
2-[2-(2,3-dihydro-1,4-benzodioxin-6-yl)-1,3-thiazol-4-yl]-1,3-benzothiazole	C18 H12 N2 O2 S2	352.028	1.184	6.26363e+08	1.20188e+08	1.5054e+08	2.07898e+08	1.96229e+08	2.0475e+08	3.15672e+08	3.18197e+08	6.51123e+07	1.12437e+08	9.03348e+07	9.76572e+07	1.02951e+08	1.86497	0.908831	0.00259989
D-(+)-Proline	C5 H9 N O2	115.064	0.986	6.17276e+08	3.48621e+08	2.76772e+08	3.11426e+08	2.48327e+08	3.76762e+08	4.29736e+08	4.5712e+08	4.29565e+08	6.17276e+08	5.63238e+08	2.79214e+08	4.58329e+08	1.47462	-0.58789	0.0372727
PEG-4	C8 H18 O5	194.116	1.082	5.4946e+08	1.64602e+07	2.1594e+06	3.34153e+06	4.01481e+06	6.28176e+06	2.58984e+07	1.92561e+07	2.05032e+07	1.73421e+07	1.36106e+07	2.6364e+07	2.59651e+07	1.82153	-1.68588	0.00394053
Prolylleucine	C11 H20 N2 O3	228.147	1.084	4.14231e+08	1.80458e+08	1.69223e+08	1.65723e+08	1.94357e+08	2.49557e+08	1.4735e+08	1.44018e+08	1.07208e+08	7.40904e+07	8.2344e+07	1.01773e+08	1.38455e+08	1.92333	0.928957	0.00133948
dihydroconiferyl alcohol glucoside	C16 H24 O8	344.147	4.89	4.08256e+08	1.78007e+08	1.15563e+08	1.88184e+08	1.24309e+08	1.83039e+08	7.40099e+07	6.67284e+07	2.08659e+08	3.64506e+08	3.84678e+08	2.98531e+08	1.26305e+08	1.41787	-0.809184	0.0482427
Phenylacetylglycine	C10 H11 N O3	193.074	4.277	3.78852e+08	6.00936e+07	2.57074e+07	3.83084e+07	3.20172e+07	3.35848e+07	8.02292e+07	8.10381e+07	6.6175e+07	7.67832e+07	6.97213e+07	8.62012e+07	5.7692e+07	1.87408	-0.910389	0.00234637
(4R)-5-Hydroxy-L-leucine	C6 H13 N O3	147.09	1.039	3.39686e+08	2.0408e+08	1.21524e+08	1.19479e+08	1.65183e+08	1.19862e+08	1.6063e+08	1.53742e+08	1.05448e+08	1.10488e+08	1.0559e+08	8.29127e+07	7.60012e+07	1.54911	0.603794	0.0258225
CYCLO(-SER-TYR)	C12 H14 N2 O4	250.096	4.359	3.38095e+08	2.55034e+07	2.7609e+07	1.80962e+07	1.7579e+07	3.28543e+07	8.22805e+07	8.60022e+07	9.71123e+07	8.20229e+07	3.98851e+07	2.38214e+07	1.59612e+08	1.41931	-1.72618	0.0477717
2-Methylhippuric Acid	C10 H11 N O3	193.073	4.507	3.3434e+08	1.62367e+07	7.59238e+06	8.72135e+06	2.15505e+07	2.24832e+06	2.00891e+07	1.96904e+07	3.8705e+07	3.80068e+07	6.34409e+07	7.91021e+06	7.94749e+07	1.53891	-2.01364	0.0272022
Pipecolic acid	C6 H11 N O2	129.079	1.045	3.27923e+08	1.99929e+08	1.19073e+08	1.17575e+08	1.61245e+08	1.15653e+08	1.5504e+08	1.49187e+08	1.02121e+08	1.0073e+08	1.00446e+08	7.939e+07	7.27134e+07	1.5978	0.647727	0.0197614
alpha-Aspartyl-4-hydroxyproline	C9 H14 N2 O6	246.085	1.554	2.93285e+08	1.38229e+08	1.68118e+08	1.76153e+08	1.64151e+08	2.21338e+08	2.17082e+08	2.11859e+08	7.87886e+07	1.31734e+08	1.25288e+08	1.09376e+08	1.30896e+08	1.73087	0.591404	0.00835046
2,4-Dimethylbenzaldehyde	C9 H10 O	134.073	4.895	2.89173e+08	1.40101e+08	9.73885e+07	1.50678e+08	9.83032e+07	1.41462e+08	6.14056e+07	5.70671e+07	1.51888e+08	2.62347e+08	2.70264e+08	2.30677e+08	1.06785e+08	1.41056	-0.702658	0.0497959
3-[6-(tert-butyl)-1,1-dimethyl-2,3-dihydro-1H-inden-4-yl]-5-(trifluoromethyl)-4,5-dihydro-1H-pyrazol-5-ol	C19 H25 F3 N2 O	256.067	1.241	2.8328e+08	1.40878e+08	8.15152e+07	1.32053e+08	1.28423e+08	8.61482e+07	1.10009e+08	1.13532e+08	2.8328e+08	1.6608e+08	1.68957e+08	2.0281e+08	1.35021e+08	1.55093	-0.748761	0.0254915
DL-Stachydrine	C7 H13 N O2	143.095	1.037	2.8078e+08	6.90872e+07	5.16505e+07	5.7845e+07	5.45765e+07	1.02811e+08	1.37855e+08	1.3768e+08	1.07865e+08	1.7553e+08	9.99532e+07	1.07458e+08	7.4739e+07	1.43983	-0.751309	0.0436347
1-linoleoyl-sn-glycero-3-phosphoethanolamine	C23 H44 N O7 P	477.286	8.282	2.69186e+08	2.27508e+08	1.8985e+08	2.37359e+08	2.69186e+08	2.39668e+08	1.84338e+08	1.86473e+08	1.23331e+08	1.83312e+08	4.95023e+07	1.37604e+08	9.02926e+07	1.88672	0.994419	0.00205959
NP-020292	C12 H12 N2 O3	232.085	4.656	2.54056e+08	1.8283e+07	5.2895e+06	7.92845e+06	1.15059e+07	1.52294e+06	2.32291e+07	2.39797e+07	8.08975e+07	6.90177e+07	5.07632e+07	1.16033e+07	1.45027e+08	1.58066	-3.00433	0.0217043
6-Oxo-pipecolinic acid	C6 H9 N O3	143.058	1.802	2.53189e+08	1.16332e+07	1.75413e+07	1.7944e+07	2.89024e+07	1.20415e+07	1.4733e+07	1.38471e+07	3.41251e+07	8.02536e+07	7.12485e+07	2.22574e+07	7.59264e+07	1.66686	-1.68833	0.0129464
2-[2-(2,3-dihydro-1,4-benzodioxin-6-yl)-1,3-thiazol-4-yl]-1,3-benzothiazole	C18 H12 N2 O2 S2	352.028	1.24	2.30793e+08	8.08817e+07	9.96918e+07	1.24117e+08	1.29549e+08	1.28519e+08	2.27777e+08	2.30793e+08	4.23131e+07	7.55806e+07	6.08876e+07	6.68548e+07	7.02107e+07	1.87877	0.833291	0.00224465
N-(tert-Butoxycarbonyl)-L-leucine	C11 H21 N O4	231.147	1.106	2.26756e+08	1.44754e+08	1.08432e+08	1.82192e+08	1.3349e+08	1.62604e+08	1.01976e+08	1.00785e+08	6.11624e+07	9.26638e+07	1.0032e+08	1.24686e+08	5.26096e+07	1.69273	0.761637	0.0109363
NP-020825	C25 H26 O4	780.373	4.728	2.20916e+08	591189	1.06407e+06	687204	1.07518e+06	975743	8.64389e+06	7.89756e+06	603629	472076	672909	737372	331994	1.49034	0.640672	0.0346495
16-Hydroxykaurane-17,19-diyl diacetate	C24 H38 O5	406.272	6.518	2.18887e+08	5.06702e+07	2.17744e+07	3.38404e+07	3.57346e+07	1.3201e+07	1.58695e+07	1.97813e+07	4.212e+06	1.40114e+07	2.88177e+06	1.4422e+07	2.50011e+07	1.47885	1.35864	0.0365824
1-(4-Methyl-1-piperazinyl)-2-[(3R,4S)-3-{[5-(phenoxymethyl)-1,2-oxazol-3-yl]methyl}-4-piperidinyl]ethanone	C23 H32 N4 O3	428.226	4.149	2.17831e+08	1.7701e+06	2.3685e+06	1.56125e+06	734768	829601	7.6379e+06	9.47685e+06	515864	636578	714562	775033	870776	1.44664	1.04818	0.0420716
4-Oxo-4-(3-pyridinebutanal)	C9 H9 N O2	163.063	3.641	2.15356e+08	9.29733e+06	5.51421e+06	6.42829e+06	3.51649e+06	3.48382e+06	1.23143e+07	1.40475e+07	7.64327e+06	9.1286e+06	2.59806e+07	2.72604e+07	2.05775e+07	1.60288	-1.68161	0.0193385
lysophosphatidylethanolamine (22:6(4Z,7Z,10Z,13Z,16Z,19Z)/0:0)	C27 H44 N O7 P	525.286	8.207	2.08568e+08	1.97349e+08	1.28491e+08	1.65091e+08	1.83205e+08	1.52344e+08	1.02411e+08	1.17264e+08	4.07954e+07	5.88435e+07	3.90991e+07	8.89462e+07	5.51153e+07	2.07853	1.5472	8.67668e-05
1-oleoyl-sn-glycero-3-phosphoethanolamine	C23 H46 N O7 P	479.301	8.866	1.93088e+08	1.27332e+08	1.13781e+08	1.93088e+08	1.16597e+08	1.26997e+08	1.21071e+08	1.28344e+08	7.2174e+07	1.28176e+08	3.93923e+07	9.0277e+07	6.77091e+07	1.54238	0.769065	0.0268352
glu-thr	C9 H16 N2 O6	248.101	1.549	1.88394e+08	9.11971e+07	1.09375e+08	1.32033e+08	1.01465e+08	1.51782e+08	1.23015e+08	1.33437e+08	4.65512e+07	1.04227e+08	6.22919e+07	8.62602e+07	7.25445e+07	1.59718	0.655724	0.0199051
3-Formyl-6,6,7b-trimethyl-2,4,4a,5,6,7,7a,7b-octahydro-1H-cyclobuta[e]inden-2-yl 3-chloro-6-hydroxy-4-methoxy-2-methylbenzoate	C24 H29 Cl O5	432.17	8.583	1.83385e+08	7.54063e+07	5.69783e+07	8.61575e+07	8.96347e+07	8.30388e+07	5.76258e+07	4.92592e+07	1.08483e+08	1.37253e+08	1.55242e+08	1.4084e+08	7.19588e+07	1.5691	-0.649748	0.0231765
1,1-Diethyl-3-oxo-2-triazanolate	C4 H10 N3 O2	132.078	4.297	1.81174e+08	3.44602e+07	3.00394e+07	2.23679e+07	3.95893e+07	2.31919e+07	4.35819e+06	2.80237e+07	1.3762e+07	1.65959e+07	2.39233e+07	2.81607e+07	1.72233e+07	1.43057	0.58642	0.0454267
D-(+)-Pipecolinic acid	C6 H11 N O2	129.079	0.832	1.60366e+08	3.87931e+07	4.19669e+07	4.29697e+07	4.98237e+07	8.50153e+07	1.08178e+08	9.79135e+07	9.34343e+07	5.98208e+07	1.079e+08	7.8526e+07	7.61962e+07	1.52934	-0.685609	0.0284954
1-palmitoyl-2-[(9Z,12Z,15Z)-octadecatrienoyl]-sn-glycero-3-phosphocholine	C42 H78 N O8 P	755.547	10.273	1.42325e+08	4.4865e+07	3.56273e+07	6.92177e+07	4.67669e+07	3.04812e+07	4.26551e+07	7.4348e+07	9.53791e+07	4.36206e+07	6.34013e+07	6.91236e+07	9.48663e+07	1.42185	-0.690959	0.0472917
DL-Arginine	C6 H14 N4 O2	174.112	0.859	1.39888e+08	2.89779e+07	4.30404e+07	1.39794e+07	9.48826e+06	6.63453e+07	7.96941e+07	7.2437e+07	8.80502e+07	7.324e+07	1.12262e+08	6.23766e+07	4.72279e+07	1.60006	-1.24345	0.0195227
4-vinylphenol sulfate	C8 H8 O4 S	200.014	6.112	1.36927e+08	1.06212e+08	7.09416e+07	8.6991e+07	5.53172e+07	4.22972e+06	2.89917e+07	3.07212e+07	1.52897e+07	1.78575e+07	2.48662e+06	1.34702e+06	8.25826e+06	1.66033	2.83898	0.0134542
2-Deoxyhexopyranose	C6 H12 O5	164.069	4.891	1.35488e+08	6.22512e+07	3.71173e+07	6.69855e+07	4.38533e+07	5.74834e+07	2.63194e+07	2.59829e+07	6.80597e+07	1.27539e+08	1.34097e+08	1.06111e+08	4.41803e+07	1.41777	-0.842429	0.0482748
Methyl 5-(hydroxymethyl)-3-pyrrolidinecarboxylate	C7 H13 N O3	159.09	4.27	1.33407e+08	2.63205e+06	2.7925e+06	2.27372e+06	3.85229e+06	3.38829e+06	5.55899e+06	5.15641e+06	1.12319e+07	1.11395e+07	1.93324e+07	1.22754e+06	2.44719e+07	1.5198	-2.17375	0.0299768
6-Methylnicotinamide	C7 H8 N2 O	136.064	0.962	1.19918e+08	4.67686e+07	7.23292e+07	1.34373e+07	3.54667e+07	3.01322e+07	3.07819e+07	3.11258e+07	6.89109e+06	5.92774e+06	1.99344e+07	1.67038e+07	6.93551e+06	1.56052	1.8129	0.0240535
Biacetyl	C4 H6 O2	86.0371	1.098	1.15747e+08	3.18714e+07	2.35861e+07	3.71305e+07	1.99678e+07	2.41429e+07	6.41898e+07	7.08366e+07	5.68429e+07	4.12839e+07	5.92485e+07	7.48074e+07	5.791e+07	1.93964	-1.08551	0.00108331
N-(tert-Butoxycarbonyl)-L-leucine	C11 H21 N O4	231.147	3.024	1.08184e+08	4.94005e+07	3.72381e+07	1.05306e+08	6.30546e+07	6.70236e+07	3.91834e+07	4.37708e+07	1.75448e+07	3.09153e+07	3.4479e+07	5.13602e+07	1.94024e+07	1.50602	1.06703	0.0322621
DL-Arginine	C6 H14 N4 O2	174.112	0.99	1.02582e+08	1.60003e+07	2.08542e+07	8.9617e+06	7.34408e+06	3.13036e+07	3.87138e+07	4.49056e+07	3.67607e+07	3.69088e+07	8.92571e+07	3.51715e+07	2.70402e+07	1.42249	-1.4144	0.047361
Formiminoglutamic Acid	C6 H10 N2 O4	174.063	1.009	1.00943e+08	4.73835e+06	4.43236e+06	4.23458e+06	6.4608e+06	1.51164e+06	6.62915e+06	7.65883e+06	1.08718e+07	1.56147e+07	1.63802e+07	2.33867e+06	2.2214e+07	1.53942	-1.65705	0.0271248
DL-Lysine	C6 H14 N2 O2	146.106	0.825	1.00188e+08	2.61069e+07	2.64139e+07	2.62707e+07	3.28962e+07	5.59861e+07	6.785e+07	6.07817e+07	6.5168e+07	3.82048e+07	6.49261e+07	4.9975e+07	4.85954e+07	1.49603	-0.670476	0.0335922
(2S)-2-Amino-4-hexynoic acid	C6 H9 N O2	127.064	1.082	9.83875e+07	3.31803e+07	2.73012e+07	2.21756e+07	1.97639e+07	3.40511e+07	5.55242e+07	6.47779e+07	5.18856e+07	4.3851e+07	6.10582e+07	6.22573e+07	4.23943e+07	1.93767	-0.937909	0.0011127
Docosatetraenoic acid	C22 H36 O2	332.272	10.5	9.70889e+07	5.88082e+07	6.26408e+07	9.70889e+07	6.32934e+07	4.88906e+07	4.94997e+07	4.78388e+07	4.56029e+07	3.23941e+07	3.9268e+07	4.80793e+07	3.96505e+07	1.60289	0.690032	0.0191902
Asp-Glu	C9 H14 N2 O7	262.08	1.295	9.70784e+07	6.64825e+07	7.91808e+07	9.37036e+07	8.71973e+07	7.84119e+07	6.64284e+07	6.90868e+07	4.39641e+07	5.5599e+07	5.20189e+07	5.14112e+07	5.37201e+07	2.01379	0.657679	0.000347741
molecular iodine	I2	253.809	0.931	9.68828e+07	2.56058e+07	4.17644e+07	7.8599e+07	3.51503e+07	5.4381e+07	2.23971e+07	2.44157e+07	7.46428e+06	1.38633e+07	9.35793e+06	9.97566e+06	2.26282e+07	1.75557	1.89569	0.0069199
1,7-Dihydroxy-6,6-dimethyl-3,5,5a,6,7,8,9a,9b-octahydronaphtho[1,2-c]furan-9(1H)-one	C14 H20 O4	252.136	6.445	9.19048e+07	5.20902e+07	6.35349e+07	8.64573e+07	4.24009e+07	8.17185e+06	1.89826e+07	1.92652e+07	5.71659e+06	2.06837e+06	3.33694e+06	4.21155e+07	6.75715e+06	1.50102	2.07427	0.0327511
3-(3,4-Dimethyl-5-pentyl-2-furyl)propanoic acid	C14 H22 O3	238.157	8.443	9.11156e+07	5.44789e+07	9.11156e+07	8.24927e+07	3.80614e+07	1.97463e+07	2.18732e+07	2.06958e+07	1.17877e+07	3.33497e+06	5.43154e+06	2.05418e+07	1.2602e+07	1.71144	2.41254	0.00948024
L-(+)-Citrulline	C6 H13 N3 O3	175.096	0.98	8.55596e+07	3.3637e+07	1.87417e+07	1.46686e+07	1.47349e+07	1.9996e+07	3.64877e+07	4.30104e+07	6.62243e+07	5.9572e+07	5.51789e+07	2.70521e+07	3.91218e+07	1.76287	-1.27995	0.00648167
2347861	C5 H7 N O2	113.048	1.534	8.42372e+07	2.74229e+07	2.46535e+07	3.91018e+07	4.82255e+07	4.05511e+07	4.02889e+07	4.12449e+07	2.1238e+07	2.37521e+07	2.16527e+07	2.06321e+07	2.26299e+07	1.66837	0.71138	0.0129933
Dihydrothymine	C5 H8 N2 O2	128.059	0.977	8.33155e+07	1.18676e+07	1.38411e+07	1.7129e+07	1.28082e+07	2.34203e+07	2.56417e+07	2.82143e+07	3.00936e+07	6.50085e+07	2.87522e+07	1.34649e+07	5.15593e+07	1.42338	-1.25633	0.046892
DL-Homoserine	C4 H9 N O3	119.059	0.99	8.21225e+07	2.72008e+07	2.93373e+07	2.29062e+07	1.52976e+07	2.74575e+07	2.88518e+07	4.26012e+07	3.54823e+07	4.99522e+07	5.40939e+07	3.30309e+07	4.85078e+07	1.82899	-0.855247	0.00368808
Cromakalim	C16 H18 N2 O3	286.132	7.046	8.15547e+07	8.38233e+06	1.10373e+07	5.62291e+06	7.38655e+06	6.76665e+06	5.66057e+06	5.34827e+06	622691	2.01942e+06	827850	3.12778e+06	3.8036e+06	1.95794	1.91393	0.000824933
(+/-)-C75	C14 H22 O4	236.141	6.258	7.98776e+07	4.1741e+07	5.04707e+07	7.98776e+07	2.15708e+07	1.34093e+07	1.79402e+07	1.68573e+07	9.86624e+06	4.17279e+06	7.30005e+06	2.97328e+07	9.95244e+06	1.41665	1.76266	0.0482422
Glycochenodeoxycholic acid	C26 H43 N O5	449.314	6.914	7.95352e+07	2.01054e+06	1.53663e+06	6.11846e+06	191407	4.53347e+06	1.00333e+07	1.02293e+07	2.10044e+07	2.28299e+07	5.13048e+06	6.07286e+06	9.9415e+06	1.50807	-2.17486	0.0316414
1-Phenyl-1,3-octadecanedione	C24 H38 O2	358.287	10.654	7.88988e+07	5.76453e+07	3.24352e+07	6.71278e+07	7.88988e+07	2.24141e+07	2.93672e+07	2.74513e+07	1.79343e+07	1.63076e+07	1.28079e+07	2.75375e+07	1.52898e+07	1.6476	1.52426	0.0147016
2-Methylhippuric Acid	C10 H11 N O3	193.074	4.506	7.43971e+07	3.63897e+06	1.50962e+06	1.96527e+06	4.47839e+06	1.29746e+06	4.45324e+06	4.52145e+06	7.53743e+06	8.05063e+06	1.35129e+07	2.36735e+06	1.60906e+07	1.56371	-1.8835	0.0238587
5-hydroxy-2-phenyl-4H-chromen-4-one	C15 H10 O3	238.057	0.997	7.42253e+07	5.36189e+07	6.45789e+07	7.42253e+07	6.46681e+07	6.38082e+07	5.20562e+07	5.76814e+07	3.8312e+07	4.9609e+07	4.32151e+07	4.03467e+07	5.20454e+07	1.90432	0.521665	0.00167615
LysoPC(P-18:0)	C26 H54 N O6 P	507.369	9.815	7.40323e+07	5.89732e+07	3.38691e+07	4.24199e+07	4.57442e+07	3.01518e+07	3.68896e+07	3.49798e+07	1.64983e+07	1.92206e+07	2.41658e+07	4.2557e+07	2.48983e+07	1.46585	0.729638	0.0387757
ANAGESTONE ACETATE	C24 H36 O3	372.267	8.019	7.39869e+07	1.34633e+07	1.27484e+07	2.50561e+07	7.22377e+06	3.77099e+06	9.86836e+06	1.38631e+07	1.93645e+06	4.54162e+06	416235	3.90525e+06	5.37242e+06	1.46586	1.94487	0.0388345
QV1MVO1R	C10 H11 N O4	209.068	3.357	7.32556e+07	1.99914e+06	829951	810541	2.08849e+06	305598	2.53552e+06	3.05184e+06	9.13456e+06	8.13199e+06	1.09806e+07	918434	1.54501e+07	1.67772	-2.88643	0.0120449
Anthranilic acid	C7 H7 N O2	137.048	4.495	6.84855e+07	4.24438e+07	3.104e+07	5.36909e+07	6.84855e+07	6.99984e+06	1.75369e+07	1.90889e+07	4.92435e+06	1.52972e+07	6.49461e+06	1.5048e+07	5.53078e+06	1.59901	2.09931	0.0196353
4-{(Z)-[(4E,7Z,16Z,19Z)-1-Hydroxy-4,7,10,13,16,19-docosahexaen-1-ylidene]amino}butanoic acid	C26 H39 N O3	413.293	7.07	6.82243e+07	2.56943e+06	1.01259e+06	6.15542e+06	393476	1.25095e+06	8.7354e+06	8.79976e+06	1.48533e+07	1.43695e+07	2.23765e+06	6.87362e+06	6.54992e+06	1.48487	-1.97946	0.0354492
Guanidinosuccinic acid	C5 H9 N3 O4	175.059	1.076	6.70694e+07	3.4851e+07	2.35191e+07	3.09207e+07	2.61972e+07	2.30469e+07	2.79245e+07	2.9021e+07	5.11569e+07	3.3993e+07	4.39883e+07	4.8507e+07	4.19126e+07	1.86867	-0.664351	0.00248024
12-Hydroxy-19-[(2Z)-4-hydroxy-3-methyl-2-buten-1-yl]-8,8,21,21-tetramethyl-5-(3-methyl-2-buten-1-yl)-3,7,20-trioxahexacyclo[15.4.1.0~2,15~.0~2,19~.0~4,13~.0~6,11~]docosa-4(13),5,9,11,15-pentaene-14,18 -dione	C33 H38 O7	546.261	8.18	6.66727e+07	1.86999e+07	1.16789e+07	1.58509e+07	1.80459e+07	1.49147e+07	1.14366e+07	1.03135e+07	4.11379e+06	5.05106e+06	4.18502e+06	9.69476e+06	4.99535e+06	2.03448	1.49784	0.000234663
Corticosterone	C21 H30 O4	346.214	5.77	6.07874e+07	151533	5.1551e+06	705306	338470	8.81209e+06	1.71787e+07	1.67507e+07	1.47603e+07	1.43411e+07	1.96068e+07	1.22451e+06	1.65381e+07	1.58428	-2.13221	0.0212786
Diosgenin	C27 H42 O3	414.314	8.045	5.69964e+07	1.08552e+07	9.54046e+06	7.76027e+06	1.28243e+07	4.8087e+06	7.13137e+06	7.30087e+06	2.81478e+06	2.98462e+06	3.48108e+06	7.57331e+06	2.89001e+06	1.66316	1.2136	0.0132106
2-(3-Phenylpropyl)tetrahydrofuran	C13 H18 O	190.136	10.398	5.43093e+07	1.0111e+07	1.14628e+06	1.86968e+06	2.52735e+06	6.53196e+06	700674	741432	1.36036e+07	2.84477e+07	1.47681e+07	1.82451e+06	1.70614e+07	1.42123	-1.77073	0.047366
Quisqualic acid	C5 H7 N3 O5	189.038	3.268	5.22314e+07	829448	384326	388376	1.12677e+06	217365	888464	1.06443e+06	3.03684e+06	2.42042e+06	5.23612e+06	440969	7.15838e+06	1.51355	-2.6343	0.0309453
4-Methylene-L-glutamine	C6 H10 N2 O3	158.069	0.999	5.18299e+07	1.81307e+07	1.12839e+07	7.99194e+06	7.84507e+06	9.89546e+06	1.63188e+07	2.41635e+07	3.64109e+07	2.97766e+07	3.1644e+07	1.47417e+07	1.70791e+07	1.67242	-1.23329	0.0124925
2-oxindole-3-acetic acid	C10 H9 N O3	191.058	4.317	5.04862e+07	9.65537e+06	3.03955e+06	3.3716e+06	2.50734e+06	4.35241e+06	1.25406e+07	1.32664e+07	1.50737e+07	1.47842e+07	9.96214e+06	3.00055e+06	1.99498e+07	1.48736	-1.45308	0.0350911
Indole-3-carbidol	C9 H9 N O	147.069	4.506	4.73673e+07	2.62773e+06	1.14033e+06	2.2249e+06	2.65374e+06	1.07799e+06	3.04209e+06	3.74677e+06	1.11916e+07	6.52836e+06	7.58883e+06	2.37804e+06	2.24086e+07	1.42893	-2.36496	0.0458493
nitrilotriacetic acid	C6 H9 N O6	191.042	1.74	4.70948e+07	2.33659e+07	1.98626e+07	3.88476e+07	3.95932e+07	4.70948e+07	2.56026e+07	3.20326e+07	1.02263e+07	1.18349e+07	1.41034e+07	1.15238e+07	1.4305e+07	1.83266	1.44482	0.00359597
Phenylisocyanate	C7 H5 N O	119.037	4.494	4.65289e+07	3.05804e+07	2.01269e+07	3.77646e+07	4.65289e+07	5.61067e+06	1.3646e+07	1.36334e+07	4.04133e+06	1.1303e+07	4.81876e+06	1.16094e+07	4.37436e+06	1.58554	1.95977	0.0211993
Oleoyl ethanolamide	C20 H39 N O2	325.298	9.516	4.43429e+07	6.01987e+06	2.64411e+07	1.79656e+07	1.3952e+07	1.92426e+07	6.22224e+06	6.46341e+06	5.90987e+06	5.83623e+06	4.9558e+06	1.39718e+07	9.40155e+06	1.41566	1.06116	0.0485015
(E)-Furazolidone	C8 H7 N3 O5	225.038	1.072	4.30039e+07	1.84438e+07	1.51122e+07	1.4435e+07	1.36046e+07	1.78769e+07	1.88361e+07	2.06237e+07	4.30039e+07	3.11452e+07	3.08871e+07	2.31223e+07	3.19957e+07	1.92727	-1.01093	0.00125225
Adaprolol	C26 H39 N O4	429.288	6.766	4.12511e+07	264655	202841	344164	253986	389738	2.52548e+06	1.73482e+06	1.34384e+06	2.54348e+06	993085	1.04281e+06	819388	1.71121	-2.21191	0.00955052
fMet	C6 H11 N O3 S	177.045	3.292	4.0824e+07	1.56925e+06	862297	753688	1.63987e+06	202860	1.77703e+06	1.89647e+06	3.79072e+06	4.78572e+06	6.54069e+06	669434	1.01331e+07	1.52035	-2.366	0.0299137
[Similar to: Ethylenediaminetetraacetic acid (EDTA); ΔMass: -0.8999 Da]	C11 H25 N5 O4	291.191	0.936	4.05048e+07	2.39847e+06	1.52518e+06	817326	596529	5.79012e+06	8.63622e+06	7.74003e+06	1.4191e+07	4.62047e+06	1.76564e+07	6.05548e+06	9.72832e+06	1.6559	-2.23133	0.0138973
Diosgenin	C27 H42 O3	396.303	8.043	4.02466e+07	7.67034e+06	6.85666e+06	5.22254e+06	9.41434e+06	3.26113e+06	5.04271e+06	5.00404e+06	1.653e+06	1.58433e+06	2.40265e+06	5.42651e+06	1.95871e+06	1.63317	1.3158	0.0159494
Val-Ser	C8 H16 N2 O4	204.111	1.522	3.97715e+07	2.27692e+07	2.42203e+07	2.65347e+07	2.08568e+07	3.81378e+07	2.40864e+07	2.88791e+07	1.02686e+07	1.66881e+07	1.81919e+07	1.65227e+07	1.43969e+07	1.70915	0.800833	0.00976426
Adaprolol	C26 H39 N O4	429.288	5.673	3.9117e+07	1.03089e+06	1.23891e+06	3.45198e+06	181595	2.01595e+06	7.16942e+06	6.60722e+06	1.72163e+07	1.81103e+07	1.67692e+06	4.02302e+06	7.25894e+06	1.42456	-2.60814	0.0466093
(6E,8R,10Z)-8-Hydroxy-3-oxo-6,10-hexadecadienoic acid	C16 H26 O4	282.183	7.236	3.91111e+07	2.98473e+06	1.33616e+06	1.97922e+06	899855	1.26878e+06	4.58361e+06	4.8282e+06	5.89397e+06	3.72418e+06	8.48449e+06	7.90103e+06	1.64637e+06	1.59175	-1.70706	0.0205465
Bis(4-ethylbenzylidene)sorbitol	C24 H30 O6	414.205	4.866	3.88727e+07	3.16742e+06	2.38665e+06	3.61036e+06	2.41472e+06	3.90216e+06	2.51263e+06	3.79221e+06	4.14957e+06	7.65098e+06	9.40711e+06	6.29323e+06	3.2179e+06	1.51127	-0.988592	0.0313644
Bis(4-ethylbenzylidene)sorbitol	C24 H30 O6	414.204	4.894	3.86165e+07	2.47653e+06	2.25953e+06	2.90874e+06	2.53728e+06	3.00625e+06	2.36494e+06	3.29449e+06	3.15022e+06	7.17132e+06	9.40711e+06	6.29323e+06	3.49029e+06	1.5604	-1.16205	0.0243795
NP-008177	C28 H41 N O5	471.296	6.498	3.7987e+07	901574	884631	1.5352e+06	339438	1.12719e+06	3.53714e+06	3.84707e+06	8.61461e+06	1.03992e+07	1.78755e+06	4.87835e+06	1.86851e+06	1.5053	-2.52445	0.0321475
1726832	C3 H7 N O5 S2	200.976	1.083	3.76152e+07	1.24219e+07	6.68191e+06	2.66457e+06	2.62834e+06	1.48382e+07	1.85907e+07	1.82674e+07	1.59589e+07	1.71712e+07	3.27068e+07	2.33261e+07	7.48756e+06	1.42693	-1.30064	0.0464816
Ac-Ala-OH	C5 H9 N O3	131.058	0.984	3.60364e+07	7.18241e+06	8.58961e+06	2.16708e+07	1.14339e+06	2.05164e+06	1.34576e+07	350445	1.56396e+07	2.29206e+07	1.91995e+07	1.73844e+07	1.50142e+07	1.48169	-1.14964	0.0362195
epi-jasmonic acid	C12 H18 O3	210.126	7.542	3.55511e+07	1.76349e+07	2.53686e+07	3.55511e+07	1.76664e+07	6.44028e+06	8.6009e+06	9.00349e+06	3.94368e+06	1.61937e+06	1.54986e+06	1.24432e+07	3.61667e+06	1.63322	2.14739	0.0159473
Glycochenodeoxycholic acid	C26 H43 N O5	449.314	6.497	3.24942e+07	299887	304728	1.20635e+06	79057.9	808296	3.05511e+06	3.32813e+06	4.9771e+06	6.94096e+06	1.3055e+06	3.30446e+06	1.6002e+06	1.5857	-2.74811	0.0210765
Pro-Hyp	C10 H16 N2 O4	228.111	3.561	3.24221e+07	1.88169e+07	1.48206e+07	1.08657e+07	1.22086e+07	1.27931e+07	2.03969e+07	2.35274e+07	2.35289e+07	2.40998e+07	2.03254e+07	1.74971e+07	2.07203e+07	1.82298	-0.61121	0.00388902
glu-leu	C11 H20 N2 O5	260.137	3.556	3.1784e+07	1.608e+07	1.33222e+07	9.81253e+06	9.47934e+06	7.75568e+06	1.69681e+07	1.96781e+07	1.93599e+07	1.58715e+07	1.6521e+07	1.58794e+07	1.90502e+07	1.75142	-0.618767	0.0071687
leucoline	C9 H7 N	129.058	4.646	2.67717e+07	2.39648e+06	995211	197040	1.45022e+06	910030	2.22407e+06	2.86391e+06	7.69803e+06	7.56878e+06	5.02354e+06	352473	1.4647e+07	1.47728	-2.56854	0.0368105
NP-020292	C12 H12 N2 O3	254.067	4.515	2.64885e+07	2.28431e+06	625905	3.97612e+06	1.19419e+06	1.45617e+06	4.42998e+06	4.80289e+06	6.35212e+06	6.56785e+06	3.01776e+06	3.56739e+06	1.0702e+07	1.56349	-1.66333	0.0238158
Uracil	C4 H4 N2 O2	112.028	1.083	2.60109e+07	1.33156e+07	2.03732e+07	2.23452e+07	1.92465e+07	1.30164e+07	1.31841e+07	1.50889e+07	1.33403e+07	1.11959e+07	1.42163e+07	1.15302e+07	1.05467e+07	1.54446	0.537595	0.026408
Indoleacrylic acid	C11 H9 N O2	187.063	4.681	2.50352e+07	2.62555e+06	621317	709351	1.41921e+06	671102	2.83908e+06	3.25658e+06	1.05068e+07	9.55349e+06	5.39036e+06	1.26623e+06	1.75465e+07	1.5625	-2.87193	0.0239589
Deoxyvasicinone	C11 H10 N2 O	186.08	4.67	2.47706e+07	1.79993e+06	557013	476387	1.15232e+06	505994	1.64386e+06	1.92215e+06	7.1264e+06	5.92475e+06	4.44251e+06	1.12178e+06	1.31798e+07	1.54985	-2.8235	0.0256461
4-phenolsulfonic acid	C6 H6 O4 S	173.998	10.669	2.40565e+07	4.77175e+06	7.07913e+06	2.69138e+06	4.68318e+06	3.80251e+06	6.10407e+06	1.96872e+07	1.64258e+06	1.94557e+06	3.14267e+06	4.06311e+06	1.11821e+06	1.46517	0.950953	0.0387008
ethyl argininate	C8 H18 N4 O2	202.143	0.977	2.30024e+07	6.72197e+06	5.65414e+06	5.77887e+06	8.14662e+06	9.04097e+06	9.83917e+06	1.42712e+07	1.40276e+07	1.34951e+07	1.46203e+07	6.79388e+06	8.21427e+06	1.46931	-0.693376	0.0381078
Hept-2-ulose	C7 H14 O7	210.074	0.964	2.18601e+07	3.94457e+06	6.59032e+06	1.13395e+06	957119	9.52337e+06	8.8046e+06	1.11701e+07	1.6067e+07	1.24123e+07	1.25424e+07	6.18072e+06	1.38329e+07	1.70379	-1.46238	0.0100784
1-(acetyloxy)-3-hydroxy-6,8a-dimethyl-7-oxo-3-(propan-2-yl)-1,2,3,3a,4,7,8,8a-octahydroazulen-4-yl 4-hydroxybenzoate	C24 H30 O7	452.181	6.338	2.11831e+07	1.09846e+07	6.84488e+06	8.10967e+06	9.45045e+06	8.23995e+06	6.9529e+06	7.25993e+06	1.13103e+07	1.53851e+07	1.49606e+07	1.06414e+07	1.52919e+07	1.79048	-0.631488	0.00516536
Ethoxyquin	C14 H19 N O	217.147	10.055	1.93984e+07	5.17057e+06	8.04735e+06	4.8348e+06	1.5784e+07	1.93984e+07	5.018e+06	4.96838e+06	1.45764e+06	3.76978e+06	3.22237e+06	5.2933e+06	1.61978e+06	1.47806	1.79293	0.0369713
N8-Acetylspermidine	C9 H21 N3 O	187.169	0.971	1.93761e+07	7.43709e+06	5.97631e+06	743340	4.57791e+06	5.5921e+06	8.64977e+06	1.00173e+07	1.22309e+07	5.66662e+06	1.54229e+07	1.37013e+07	6.91444e+06	1.53053	-1.14871	0.0285711
7-methyl-3-nitroimidazo[1,2-a]pyridine	C8 H7 N3 O2	199.034	0.873	1.83479e+07	9.18955e+06	7.85562e+06	6.81906e+06	8.54011e+06	9.35652e+06	1.46277e+07	1.42514e+07	1.48503e+07	1.50346e+07	1.38047e+07	1.4651e+07	1.42517e+07	2.17029	-0.797665	2.19997e-06
Ethyl palmitoleate	C18 H34 O2	282.256	9.029	1.76837e+07	8.86284e+06	1.68443e+07	1.43973e+07	8.66584e+06	1.75083e+07	6.5407e+06	8.47335e+06	9.09574e+06	6.20424e+06	2.75999e+06	6.64033e+06	4.55796e+06	1.71368	1.1797	0.00943204
Ala-Tyr	C12 H16 N2 O4	252.111	3.824	1.70028e+07	1.33925e+06	485500	245882	1.06666e+06	297354	7.00954e+06	7.70601e+06	8.07694e+06	2.87423e+06	1.55695e+06	7.14314e+06	3.77151e+06	1.65717	-2.76968	0.0137903
LINALYL BUTYRATE	C14 H24 O2	224.177	6.83	1.61013e+07	564723	308582	338039	201579	312308	1.73206e+06	1.68193e+06	1.7955e+06	2.20259e+06	1.07818e+06	1.86783e+06	202394	1.62107	-2.05045	0.0172484
Deoxyvasicinone	C11 H10 N2 O	186.08	3.671	1.58444e+07	725139	253177	298681	151883	242028	990238	905175	375565	767111	1.54013e+06	1.50085e+06	1.17312e+06	1.6285	-1.68073	0.016623
Isooctyl phthalate	C24 H38 O4	390.277	8.025	1.50297e+07	2.05412e+06	2.47382e+06	4.0631e+06	1.73277e+06	801758	2.09178e+06	1.86733e+06	186268	842331	154101	375515	631191	1.67972	2.34527	0.011881
Methyl 9-oxononanoate	C10 H18 O3	186.125	5.933	1.40753e+07	1.38727e+06	1.92867e+06	1.05501e+06	718837	1.80938e+06	4.03715e+06	3.26861e+06	3.46756e+06	7.26204e+06	1.53015e+06	2.81241e+06	6.66238e+06	1.51057	-1.65549	0.031382
Indane	C9 H10	118.078	4.894	1.36255e+07	5.15506e+06	3.09151e+06	5.456e+06	3.0757e+06	5.21337e+06	1.91427e+06	1.8515e+06	5.56127e+06	1.23301e+07	1.09546e+07	1.01188e+07	4.02991e+06	1.46835	-0.967203	0.0385205
Indole-3-glyoxal	C10 H7 N O2	173.048	4.352	1.24321e+07	920851	691222	522808	419227	1.12484e+06	3.00503e+06	3.20101e+06	3.39511e+06	2.94326e+06	1.66281e+06	804923	5.5409e+06	1.50865	-1.96338	0.031625
NP-020632	C16 H20 O4	298.116	6.26	1.21944e+07	6.51655e+06	9.3706e+06	1.21944e+07	3.36729e+06	2.27484e+06	2.68116e+06	2.81555e+06	1.46917e+06	574593	1.02661e+06	4.51456e+06	1.41013e+06	1.47851	1.90656	0.0364745
(3aR,4R,5R,6aS)-5-Hydroxy-4-[(1E,3S)-3-hydroxy-1-octen-1-yl]hexahydro-2H-cyclopenta[b]furan-2-one	C15 H24 O4	268.167	6.846	1.21356e+07	442400	463074	536938	356665	274688	1.40793e+06	1.247e+06	1.93278e+06	1.77207e+06	2.11419e+06	1.8983e+06	308915	1.75189	-1.95247	0.00710247
(2R)-3-{[(2-Aminoethoxy)(hydroxy)phosphoryl]oxy}-2-[(1Z)-1-hexadecen-1-yloxy]propyl (6Z,9Z,12Z,15Z)-6,9,12,15-octadecatetraenoate	C39 H70 N O7 P	695.487	0.982	1.18805e+07	4.26141e+06	2.08699e+06	337753	1.75578e+06	2.15087e+06	3.95638e+06	4.32501e+06	1.18805e+07	5.83884e+06	6.74995e+06	1.03625e+07	4.96452e+06	1.81183	-1.90955	0.00430261
Cortisone	C21 H28 O5	360.194	5.785	1.1718e+07	119949	1.62336e+06	156999	117134	1.33911e+06	3.52447e+06	3.56841e+06	3.00946e+06	3.70413e+06	4.01079e+06	110278	6.66099e+06	1.49904	-2.38194	0.0332349
2646	C15 H26 O2	238.193	7.236	1.13753e+07	510688	83898.8	212254	83376.6	97963.5	843898	726726	1.4347e+06	1.05386e+06	2.32389e+06	1.75131e+06	89159.1	1.61359	-2.75114	0.0180954
Isoprothiolane sulfoxide	C12 H18 O5 S2	306.06	6.881	1.11921e+07	6.06588e+06	2.86046e+06	3.53079e+06	2.52659e+06	4.20721e+06	4.18915e+06	4.33113e+06	2.63017e+06	310833	1.44386e+06	2.88042e+06	2.66981e+06	1.41692	0.949818	0.0483551
Juvenile hormone III bisepoxide	C16 H26 O4	282.183	6.825	1.11188e+07	904203	367295	495268	364405	227004	1.55919e+06	1.5806e+06	2.51955e+06	1.89233e+06	2.38857e+06	2.68422e+06	546068	1.7873	-2.08868	0.00533666
Progesterone	C21 H30 O2	314.225	7.989	1.10921e+07	219032	970540	173185	240719	1.01072e+06	3.09376e+06	3.58174e+06	1.53261e+06	3.87937e+06	2.52892e+06	207147	2.60396e+06	1.48903	-2.04017	0.0348533
5-Methoxy-3-indoleaceate	C11 H11 N O3	205.073	4.976	1.09811e+07	423003	534442	607228	329785	440764	2.39947e+06	2.38189e+06	1.69999e+06	1.8767e+06	640688	1.59471e+06	3.19364e+06	1.68005	-1.94728	0.0118691
pentahomomethionine	C10 H21 N O2 S	219.129	4.895	1.07007e+07	3.64357e+06	5.23024e+06	5.74153e+06	4.19293e+06	3.6104e+06	4.42271e+06	4.37567e+06	3.19287e+06	946351	2.84145e+06	3.44103e+06	3.2059e+06	1.5711	0.718169	0.022859
3-(Icosanoyloxy)-4-(trimethylammonio)butanoate	C27 H53 N O4	455.398	8.91	1.05485e+07	1.05485e+07	6.24873e+06	7.13969e+06	6.66382e+06	4.92363e+06	5.04464e+06	5.87784e+06	2.29217e+06	2.73551e+06	3.67761e+06	6.18343e+06	4.63904e+06	1.55032	0.86328	0.0255049
2646	C15 H26 O2	238.193	6.814	1.03856e+07	286964	115142	216338	164805	113534	1.08069e+06	1.01291e+06	1.53058e+06	1.3045e+06	1.38903e+06	1.71094e+06	161473	1.78565	-2.76516	0.00540238
MFCD11045309	C27 H40 O2	396.303	8.787	9.95461e+06	497367	421604	593742	597377	675308	686401	420322	840691	896494	480059	786475	1.02744e+06	1.46478	-0.533312	0.0388613
3-{[(2,3-Dihydroxypropoxy)(hydroxy)phosphoryl]oxy}-2-hydroxypropyl stearate	C24 H49 O9 P	512.31	7.067	9.30779e+06	120437	149381	753775	68248.8	112426	971694	1.12098e+06	1.82169e+06	1.96433e+06	202620	736149	715066	1.4105	-2.17541	0.0495439
Phenelzine	C8 H12 N2	136.1	3.77	9.28437e+06	296718	489404	596262	514766	516523	325902	365251	91034.2	414859	396673	292036	280569	1.46458	0.710348	0.0391819
2908	C5 H11 N	85.0893	1.074	9.27404e+06	2.819e+06	4.85057e+06	5.41948e+06	5.40304e+06	9.27404e+06	1.94088e+06	2.2334e+06	1.11687e+06	1.00771e+06	979781	1.94654e+06	2.68467e+06	1.76379	1.84375	0.00650372
Ethylbenzene	C8 H10	106.079	4.895	8.72533e+06	2.24053e+06	1.82352e+06	3.19242e+06	1.93021e+06	2.892e+06	1.60908e+06	955555	3.52908e+06	5.32659e+06	6.21126e+06	5.81402e+06	2.14751e+06	1.5388	-0.930955	0.0272853
1-(3-hydroxy-3-methylpent-4-en-1-yl)-2,5,5,8a-tetramethyl-decahydronaphthalen-2-ol	C20 H36 O2	346.223	5.71	8.07673e+06	7.70311e+06	3.05944e+06	3.8278e+06	4.07703e+06	4.59404e+06	2.85087e+06	3.04961e+06	1.35002e+06	2.55182e+06	3.32855e+06	2.16759e+06	2.09341e+06	1.54674	1.01739	0.026112
MFCD02728197	C14 H20 N2 O4	280.143	4.68	8.04761e+06	170161	99902.4	87127.8	81720.7	190715	1.30275e+06	1.29125e+06	561088	1.68089e+06	1.05257e+06	1.34764e+06	986524	1.96808	-3.16024	0.000726922
Fusicoccin H	C26 H42 O8	482.288	8.021	7.04173e+06	1.62442e+06	1.54587e+06	2.52392e+06	891094	522831	1.31411e+06	1.30193e+06	372097	545365	111627	419427	641426	1.57573	1.76601	0.0222962
